# Supplementary material for: Short-Range Forecasting of COVID-19 During Early Onset at County, Health District, and State Geographic Levels Using Seven Methods: Comparative Forecasting Study
Source: J Med Internet Res. 2021 Mar 23;23(3):e24925. doi: 10.2196/24925 (PMC7990039; doi:10.2196/24925)
Supplement: Multimedia Appendix 1 [file jmir_v23i3e24925_app1.xlsx]

## Sheet: County level MdAE outcomes 
	Forecast.Method	Lookback.Length	Forecast.Length	Lower.Whisker.Agg.MdAE	Lower.Quartile.Agg.MdAE	Lower.Notch.Agg.MdAE	Median.Agg.MdAE	Upper.Notch.Agg.MdAE	Upper.Quartile.Agg.MdAE	Upper.Whisker.Agg.MdAE	Observations	P Value
1	AR	All	One	0	0.434465	0.655327	0.860347	1.06537	1.86771	0.426036	124	1.65e-15
2	AR	All	Seven	0	1.27296	2.02733	2.73879	3.45024	6.27986	1.26956	124	2.32e-13
3	AR	All	Three	0	0.783963	1.15434	1.47876	1.80319	3.02231	0.763454	124	6.28e-18
4	AR	One	One	0	0.267541	0.45278	0.713513	0.974246	2.08392	0.262677	124	1.36e-07
5	AR	One	Seven	0	1.00277	1.83103	2.62846	3.42589	6.39799	1.00262	124	2.8e-10
6	AR	One	Three	0	0.526138	0.886585	1.39176	1.89693	4.04614	0.525685	124	1.12e-07
7	AR	Seven	One	0	0.454717	0.70964	0.920571	1.1315	1.93449	0.451429	124	1.31e-16
8	AR	Seven	Seven	0	1.21196	1.98655	2.81651	3.64646	6.9422	1.21196	119	8.63e-11
9	AR	Seven	Three	0	0.810582	1.20173	1.56002	1.9183	3.32551	0.810582	123	1.53e-16
10	AR	Three	One	0	0.4037	0.706155	0.937552	1.16895	2.02078	0.40149	124	1.36e-14
11	AR	Three	Seven	0	1.39443	2.18033	2.79949	3.41865	5.74053	1.39443	123	1.13e-17
12	AR	Three	Three	0	0.742765	1.25342	1.61746	1.9815	3.27887	0.74274	124	3.86e-17
13	ARIMA	All	One	0	0.318248	0.730214	1.08726	1.44431	2.84479	0.318248	125	5.08e-09
14	ARIMA	All	Seven	0	1.21286	2.90997	4.28687	5.66377	10.8468	1.19477	124	2.36e-09
15	ARIMA	All	Three	0	0.631177	1.45963	2.14952	2.83942	5.51299	0.631177	125	2.29e-09
16	ARIMA	Seven	One	0	0.522059	1.08203	1.65295	2.22387	4.48567	0.514706	124	2.6e-08
17	ARIMA	Seven	Seven	0	1.56574	2.35582	6.7666	11.1774	32.0188	1.56574	119	0.00269
18	ARIMA	Seven	Three	0	0.750907	1.92323	3.12853	4.33383	9.21131	0.750907	123	5.49e-07
19	ARIMA	Three	One	0	0.281295	0.52585	0.916667	1.30748	3.04678	0.281295	125	5.63e-06
20	ARIMA	Three	Seven	0	1.16304	-0.0759499	3.56346	7.20288	26.7093	1.16304	123	0.0546
21	ARIMA	Three	Three	0	0.594508	1.11225	1.93325	2.75425	6.40405	0.594508	125	5.18e-06
22	ARMA	All	One	0	0.440003	0.833141	1.03717	1.24119	1.88372	0.440003	125	9.15e-22
23	ARMA	All	Seven	0	1.2655	1.74019	2.56112	3.38205	6.95148	1.23942	124	2.19e-09
24	ARMA	All	Three	0	0.765095	1.19979	1.58637	1.97295	3.5006	0.765095	125	6.43e-15
25	ARMA	Seven	One	0	0.495472	0.909704	1.16468	1.41966	2.28872	0.495167	124	5.39e-18
26	ARMA	Seven	Seven	0	1.24057	1.98999	3.0037	4.01741	8.23947	1.24057	119	1.25e-08
27	ARMA	Seven	Three	0	0.81119	1.40736	1.7764	2.14544	3.4016	0.81119	123	9.57e-20
28	ARMA	Three	One	0	0.340717	0.675853	0.909148	1.14244	1.99156	0.340717	125	1.21e-13
29	ARMA	Three	Seven	0	1.16222	2.05406	2.86914	3.68423	6.88357	1.16222	123	1.79e-11
30	ARMA	Three	Three	0	0.607169	1.15777	1.57465	1.99154	3.55709	0.607169	125	6.2e-13
31	Growth_Rate	One	One	0	0.333333	0.601452	0.816498	1.03154	1.84821	0.333333	126	4.76e-13
32	Growth_Rate	One	Seven	0	1.41429	2.7212	3.5	4.2788	6.88095	1.41429	123	1.74e-17
33	Growth_Rate	One	Three	0	0.597059	0.935795	1.33568	1.73556	3.37862	0.594118	124	1.65e-10
34	Holt_Winters	All	One	0	0.378303	0.654605	0.847145	1.03969	1.74075	0.378303	125	7.57e-17
35	Holt_Winters	All	Seven	0	1.17888	1.88287	2.52616	3.16945	5.62595	1.17203	124	7.95e-14
36	Holt_Winters	All	Three	0	0.618709	1.09997	1.45691	1.81384	3.14444	0.618709	125	8.83e-15
37	Holt_Winters	One	One	0	0.375	0.618638	0.980769	1.3429	2.9375	0.375	125	1.8e-07
38	Holt_Winters	One	Seven	0	1.05556	1.96816	2.82292	3.67768	6.85237	1.05556	124	2.6e-10
39	Holt_Winters	One	Three	0	0.678571	1.10653	1.63158	2.15663	4.39394	0.678571	125	2.52e-09
40	Holt_Winters	Seven	One	0	0.38994	0.632732	0.907253	1.18178	2.23244	0.379951	124	2.53e-10
41	Holt_Winters	Seven	Seven	0	1.16957	2.07233	3.01511	3.95789	7.67875	1.16957	119	8.9e-10
42	Holt_Winters	Seven	Three	0	0.714506	1.20033	1.70699	2.21366	4.27093	0.714506	123	1.16e-10
43	Holt_Winters	Three	One	0	0.448996	0.763283	1.00877	1.25427	2.18614	0.448996	125	5.93e-15
44	Holt_Winters	Three	Seven	0	1.50266	2.32054	2.93407	3.54759	5.80918	1.50266	123	1.61e-19
45	Holt_Winters	Three	Three	0	0.815402	1.34159	1.72516	2.10872	3.52956	0.815402	125	1.64e-17
46	MA	All	One	2.22e-16	0.352214	0.533126	0.701619	0.870111	1.54449	0.352214	125	2.65e-15
47	MA	All	Seven	2.22e-16	0.791746	1.36056	1.7312	2.10184	3.39341	0.791746	123	1.02e-18
48	MA	All	Three	2.22e-16	0.404039	0.668952	0.8346	1.00025	1.57619	0.404039	125	2.02e-21
49	MA	One	One	2.22e-16	0.497024	0.768909	1.09048	1.41204	2.77249	0.497024	125	8.89e-11
50	MA	One	Seven	2.22e-16	1.1638	2.14931	3.06122	3.97314	7.56482	1.1638	123	1.35e-10
51	MA	One	Three	2.22e-16	0.659664	1.14314	1.68944	2.23574	4.52535	0.659664	125	2.98e-09
52	MA	Seven	One	2.22e-16	0.432236	0.669995	0.942747	1.2155	2.23761	0.421832	124	3.97e-11
53	MA	Seven	Seven	2.22e-16	1.1456	1.74514	2.32073	2.89632	5.11961	1.1456	119	1.8e-14
54	MA	Seven	Three	2.22e-16	0.578952	0.950593	1.29883	1.64706	3.02332	0.578952	123	1.17e-12
55	MA	Three	One	2.22e-16	0.330159	0.493957	0.666434	0.83891	1.55063	0.330159	125	1.9e-13
56	MA	Three	Seven	2.22e-16	0.808562	1.36039	1.68563	2.01088	3.09158	0.808562	123	1.57e-22
57	MA	Three	Three	2.22e-16	0.398886	0.589609	0.762729	0.935848	1.6239	0.398886	125	6.9e-17
58	Naive	One	One	0	0.227273	0.433104	0.666667	0.900229	1.88	0.227273	125	4.01e-08
59	Naive	One	Seven	0	1.01675	1.68976	2.43333	3.17691	6.01548	0.980861	124	3.72e-10
60	Naive	One	Three	0	0.5	0.876233	1.30435	1.73246	3.52941	0.5	125	4.99e-09
