# Supplementary material for: Short-Range Forecasting of COVID-19 During Early Onset at County, Health District, and State Geographic Levels Using Seven Methods: Comparative Forecasting Study
Source: J Med Internet Res. 2021 Mar 23;23(3):e24925. doi: 10.2196/24925 (PMC7990039; doi:10.2196/24925)
Supplement: Multimedia Appendix 3 [file jmir_v23i3e24925_app3.xlsx]

## Sheet: Health District MdAE Outcomes
	Forecast.Method	Lookback.Length	Forecast.Length	Lower.Whisker.Agg.MdAE	Lower.Quartile.Agg.MdAE	Lower.Notch.Agg.MdAE	Median.Agg.MdAE	Upper.Notch.Agg.MdAE	Upper.Quartile.Agg.MdAE	Upper.Whisker.Agg.MdAE	Observations	P Value
1	AR	All	One	0.943911	2.46618	2.36085	3.38671	4.41256	6.30733	2.46618	35	2.63e-10
2	AR	All	Seven	2.56261	8.15187	8.18758	13.0264	17.8652	26.27	8.15187	35	2.12e-07
3	AR	All	Three	1.3701	3.83571	3.65363	5.79618	7.93873	11.8582	3.83571	35	1.86e-07
4	AR	One	One	0.735849	2.38887	3.56024	5.09385	6.62747	8.13127	2.38887	35	2.07e-10
5	AR	One	Seven	3.75932	9.8833	11.8029	18.2232	24.6434	33.923	9.8833	35	4.74e-08
6	AR	One	Three	1.60933	4.87765	6.72495	9.83607	12.9472	16.5268	4.87765	35	1.36e-09
7	AR	Seven	One	1.25327	2.81988	2.67059	3.56882	4.46704	6.18317	2.81988	35	4.16e-14
8	AR	Seven	Seven	3.33522	6.73499	8.15824	11.8263	15.4943	20.4693	6.73499	35	6.57e-10
9	AR	Seven	Three	1.7645	4.3483	4.73213	6.20619	7.68025	9.86769	4.3483	35	1.34e-15
10	AR	Three	One	1.24678	2.54622	2.77274	3.78149	4.79024	6.32334	2.54622	35	9.1e-13
11	AR	Three	Seven	3.88934	7.47963	9.19096	12.628	16.0651	20.3493	7.47963	35	2.45e-12
12	AR	Three	Three	1.95028	4.03943	4.74302	6.40463	8.06624	10.2611	4.03943	35	2.17e-13
13	ARIMA	All	One	1.09404	3.43031	3.93809	5.41142	6.88476	8.94701	3.43031	35	2.49e-12
14	ARIMA	All	Seven	4.36481	15.2243	22.3395	31.7911	41.2426	50.6143	15.2243	35	1.24e-10
15	ARIMA	All	Three	2.00157	5.95986	6.98646	10.2772	13.568	18.2817	5.95986	35	2.11e-09
16	ARIMA	Seven	One	1.73548	5.10246	4.06989	6.85919	9.64849	15.5466	5.10246	35	2e-06
17	ARIMA	Seven	Seven	6.61616	41.4479	54.2821	78.6282	102.974	132.608	41.4479	35	6.16e-10
18	ARIMA	Seven	Three	2.65665	9.43172	8.05039	15.974	23.8977	39.1006	9.43172	35	8.89e-05
19	ARIMA	Three	One	0.79767	3.42979	5.73926	7.85714	9.97502	11.3599	3.42979	35	1.52e-12
20	ARIMA	Three	Seven	4.22695	149.475	221.485	585.555	949.626	1512.68	149.475	35	0.00167
21	ARIMA	Three	Three	1.73564	14.338	15.0161	26.9768	38.9374	59.1228	14.338	35	1.24e-05
22	ARMA	All	One	0.913619	2.94183	3.13476	4.18332	5.23189	6.86803	2.94183	35	3.3e-14
23	ARMA	All	Seven	2.71706	8.52695	10.2357	15.3155	20.3954	27.5478	8.52695	35	7.1e-09
24	ARMA	All	Three	1.38313	4.29582	5.01145	7.25704	9.50263	12.7041	4.29582	35	6.01e-10
25	ARMA	Seven	One	1.19977	2.79478	2.65674	4.1015	5.54626	8.20446	2.79478	35	4.72e-08
26	ARMA	Seven	Seven	2.97904	9.54617	8.13438	12.865	17.5956	27.2592	9.54617	35	1.61e-07
27	ARMA	Seven	Three	1.82002	4.84634	3.97618	6.08948	8.20278	12.7593	4.84634	35	3.01e-08
28	ARMA	Three	One	1.00351	2.65906	3.13926	4.20949	5.27972	6.66639	2.65906	35	7.28e-14
29	ARMA	Three	Seven	3.98805	9.09858	10.0078	15.4728	20.9378	29.5614	9.09858	35	5.11e-08
30	ARMA	Three	Three	1.91747	4.65553	5.74693	7.7982	9.84946	12.3362	4.65553	35	4.46e-13
31	Growth_Rate	One	One	0.958333	2.80488	3.01285	4.02564	5.03843	6.48718	2.80488	33	4.06e-14
32	Growth_Rate	One	Seven	4.8	9.38095	11.6716	16.4783	21.285	26.8571	9.38095	33	5.64e-11
33	Growth_Rate	One	Three	1.77273	5.2	6.56078	8.96	11.3592	13.9231	5.2	33	1.1e-12
34	Holt_Winters	All	One	0.930768	2.38223	2.72579	3.84867	4.97154	6.58668	2.38223	35	5.68e-11
35	Holt_Winters	All	Seven	2.9016	8.7463	9.59605	12.331	15.0659	18.9868	8.7463	35	1.38e-17
36	Holt_Winters	All	Three	1.44804	4.3189	4.58676	6.31251	8.03827	10.7807	4.3189	35	3.03e-12
37	Holt_Winters	One	One	1.06522	3.4476	5.12582	7.3	9.47418	11.5885	3.4476	35	1.34e-10
38	Holt_Winters	One	Seven	4	10.6062	12.4104	19.3971	26.3838	36.7668	10.6062	35	9.04e-08
39	Holt_Winters	One	Three	1.92857	5.79868	7.93429	11.7105	15.4868	19.9382	5.79868	35	2.71e-09
40	Holt_Winters	Seven	One	1.3006	2.86456	3.96007	5.66723	7.3744	9.25679	2.86456	35	2.12e-10
41	Holt_Winters	Seven	Seven	4.29812	11.7147	12.393	19.2005	26.008	37.2045	11.7147	35	5.72e-08
42	Holt_Winters	Seven	Three	2.27948	5.75832	7.7514	11.1368	14.5222	18.4345	5.75832	35	3.03e-10
43	Holt_Winters	Three	One	1.28841	2.92038	3.41626	4.47821	5.54015	6.89668	2.92038	35	1.21e-15
44	Holt_Winters	Three	Seven	3.58655	8.14345	9.65831	12.4843	15.3103	18.7249	8.14345	35	5.74e-17
45	Holt_Winters	Three	Three	2.00599	4.17664	5.58481	7.33662	9.08843	10.736	4.17664	35	1.86e-15
46	MA	All	One	0.744124	2.06069	2.47344	3.138	3.80255	4.54901	2.06069	35	4.39e-19
47	MA	All	Seven	1.46322	3.68168	6.21926	7.67913	9.13899	9.14794	3.68168	35	3.85e-23
48	MA	All	Three	0.702685	2.15569	2.54069	3.1613	3.78191	4.47949	2.15569	35	7.63e-22
49	MA	One	One	1.375	3.69007	4.95948	7.23359	9.5077	12.2052	3.69007	35	1.09e-09
50	MA	One	Seven	4.16917	11.2504	12.7026	19.8862	27.0697	38.1483	11.2504	35	9.81e-08
51	MA	One	Three	2.16165	5.96244	7.9731	11.8631	15.7531	20.528	5.96244	35	4.83e-09
52	MA	Seven	One	1.05323	2.98844	3.13187	4.23616	5.34045	7.12331	2.98844	35	2.79e-13
53	MA	Seven	Seven	2.52702	8.30305	8.15323	12.1272	16.1012	23.183	8.30305	35	4.72e-09
54	MA	Seven	Three	1.18924	4.07669	3.95568	5.51867	7.08167	9.9291	4.07669	35	1.56e-11
55	MA	Three	One	0.7021	2.00594	2.40658	3.07167	3.73677	4.49629	2.00594	35	2.39e-18
56	MA	Three	Seven	1.3277	3.65037	5.71413	7.88139	10.0486	11.7653	3.65037	35	4e-12
57	MA	Three	Three	0.644959	2.07706	2.49663	3.19964	3.90265	4.70937	2.07706	35	7e-18
58	Naive	One	One	0.708333	2.23351	3.27791	4.70968	6.14144	7.59455	2.23351	35	3.04e-10
59	Naive	One	Seven	3.5	9.18661	11.0645	17.1714	23.2784	32.0532	9.18661	35	6.26e-08
60	Naive	One	Three	1.5	4.56948	6.31353	9.28205	12.2506	15.6847	4.56948	35	2.02e-09
