# Supplementary material for: Short-Range Forecasting of COVID-19 During Early Onset at County, Health District, and State Geographic Levels Using Seven Methods: Comparative Forecasting Study
Source: J Med Internet Res. 2021 Mar 23;23(3):e24925. doi: 10.2196/24925 (PMC7990039; doi:10.2196/24925)
Supplement: Multimedia Appendix 5 [file jmir_v23i3e24925_app5.xlsx]

## Sheet: State level MdAE outcomes
	Forecast.Method	Lookback.Length	Forecast.Length	Lower.Whisker.Agg.MdAE	Lower.Quartile.Agg.MdAE	Lower.Notch.Agg.MdAE	Median.Agg.MdAE	Upper.Notch.Agg.MdAE	Upper.Quartile.Agg.MdAE	Upper.Whisker.Agg.MdAE	Observations	P Value
1	AR	All	One	0.204115	9.36186	25.3677	41.9787	58.5898	79.8872	9.36186	45	1.06e-06
2	AR	All	Seven	14.6307	51.4439	27.4161	151.89	276.364	543.432	51.4439	39	0.0167
3	AR	All	Three	1.22693	22.3303	21.844	66.077	110.31	205.91	22.3303	43	0.00346
4	AR	One	One	2.03538	32.1398	99.9502	190.617	281.284	404.4	28.4894	44	4.46e-05
5	AR	One	Seven	25.035	145.893	363.977	694.997	1026.02	1421.37	141.128	38	4.56e-05
6	AR	One	Three	5.03496	61.835	237.798	408.792	579.786	750.407	58.1865	42	3.75e-06
7	AR	Seven	One	0.272844	13.733	34.232	69.3702	104.508	152.618	13.733	39	0.000123
8	AR	Seven	Seven	14.6307	181.305	230.998	334.999	439	559.43	181.305	33	6.81e-10
9	AR	Seven	Three	2.43356	44.9332	93.9584	146.848	199.738	248.55	44.9332	37	9.02e-08
10	AR	Three	One	0.204115	8.9966	33.9082	63.353	92.7977	131.201	8.9966	43	2.98e-05
11	AR	Three	Seven	7.25837	100.621	177.702	285.777	393.852	516.693	100.621	37	3.41e-07
12	AR	Three	Three	1.05051	25.5	72.5479	123.214	173.88	230.829	25.5	41	2.58e-06
13	ARIMA	All	One	0.498309	11.0815	13.4642	40.3772	67.2903	117.806	10.1448	44	0.00333
14	ARIMA	All	Seven	9.37161	93.023	186.72	313.017	439.315	569.445	86.4134	38	1.68e-06
15	ARIMA	All	Three	2.29247	26.2336	43.035	95.8639	148.693	236.98	25.924	42	0.000405
16	ARIMA	Seven	One	2.99444	29.7269	27.4067	73.1253	118.844	210.431	29.7269	39	0.00177
17	ARIMA	Seven	Seven	9.37161	134.219	146.542	312.356	478.169	737.083	134.219	33	0.000244
18	ARIMA	Seven	Three	3.34939	93.4813	95.1323	164.436	233.739	360.289	93.4813	37	4.41e-06
19	ARIMA	Three	One	1.8329	20.3093	29.9011	83.419	136.937	242.424	20.3093	43	0.0023
20	ARIMA	Three	Seven	15.2425	198.613	91.8374	427.683	763.529	1491.57	198.613	37	0.0125
21	ARIMA	Three	Three	6.5543	39.1753	69.1156	201.971	334.827	577.588	39.1753	41	0.00294
22	ARMA	All	One	2.17074	13.4739	22.4046	50.4096	78.4145	127.849	13.2179	44	0.000449
23	ARMA	All	Seven	24.8772	114.636	123.348	254.18	385.011	616.864	111.1	38	0.000157
24	ARMA	All	Three	4.98451	28.3903	50.5979	98.5559	146.514	221.041	26.2748	42	6.53e-05
25	ARMA	Seven	One	1.19664	31.7791	41.6573	79.8307	118.004	182.661	31.7791	39	4.88e-05
26	ARMA	Seven	Seven	35.2767	221.899	338.225	444.63	551.035	608.767	221.899	33	2.14e-15
27	ARMA	Seven	Three	8.09363	100.645	144.931	189.698	234.465	272.99	100.645	37	8.94e-16
28	ARMA	Three	One	1.67179	14.6487	65.7251	105.936	146.146	181.534	14.6487	43	3.76e-07
29	ARMA	Three	Seven	22.856	132.994	342.854	566.461	790.068	993.846	132.994	37	9.99e-07
30	ARMA	Three	Three	1.67179	42.1721	179.437	287.155	394.874	478.713	42.1721	41	2.76e-07
31	Growth_Rate	One	One	0	4.5	6.10755	31.5	56.8924	112.5	4	46	0.015
32	Growth_Rate	One	Seven	8	53.75	169.487	325	480.513	666.5	47.5	40	4.93e-05
33	Growth_Rate	One	Three	3	34.5	163.15	317.5	471.85	671.5	32	44	6.42e-05
34	Holt_Winters	All	One	0.756533	11.0016	19.7313	39.7292	59.7272	95.9068	11.0016	45	0.000112
35	Holt_Winters	All	Seven	15.5	74.5011	145.303	202.913	260.523	302.205	74.5011	39	1.74e-11
36	Holt_Winters	All	Three	6.5	27.5033	49.607	79.8671	110.127	153.091	27.5033	43	3.58e-07
37	Holt_Winters	One	One	3.5	29	170.963	294.5	418.037	553.5	29	45	3.99e-06
38	Holt_Winters	One	Seven	15.5	119.75	286.918	662.5	1038.08	1604.25	119.75	39	0.000581
39	Holt_Winters	One	Three	6.5	54.25	220.376	435	649.624	945	54.25	43	8.16e-05
40	Holt_Winters	Seven	One	3.0012	37.0107	112.698	195.057	277.416	362.537	37.0107	39	4.59e-06
41	Holt_Winters	Seven	Seven	36.0012	239.004	346.4	644.004	941.607	1321.03	239.004	33	2.69e-05
42	Holt_Winters	Seven	Three	9.0012	104.002	200.518	360.015	519.512	718.043	104.002	37	1.22e-05
43	Holt_Winters	Three	One	0.104816	15.3027	39.2412	76.6721	114.103	170.651	15.3027	43	6.88e-05
44	Holt_Winters	Three	Seven	12.1048	126	182.201	262.989	343.777	437.021	126	37	4.55e-10
45	Holt_Winters	Three	Three	0.895184	34	71.7469	120	168.253	229.551	34	41	1.55e-06
46	MA	All	One	0.428571	6.95336	11.6064	25.1298	38.6532	63.0792	6.95336	43	0.000295
47	MA	All	Seven	7.85714	51.3969	70.6694	104.849	139.029	182.983	51.3969	37	3.95e-09
48	MA	All	Three	1.84881	18.4	21.2013	32.6695	44.1377	64.8761	18.4	41	4.26e-08
49	MA	One	One	0.428571	30.1071	130.033	257.714	385.395	541.161	26.6429	42	8.72e-05
50	MA	One	Seven	31.5714	155.571	375.993	771.5	1167.01	1678.21	155.571	37	0.000147
51	MA	One	Three	6.57143	93.6429	251.988	465.571	679.155	959.214	93.6429	41	2.35e-05
52	MA	Seven	One	0.862294	15.3849	48.1296	70.1731	92.2166	102.512	15.3849	39	1.06e-09
53	MA	Seven	Seven	17.1429	139.316	223.379	321.578	419.778	496.349	139.316	33	3.62e-10
54	MA	Seven	Three	1.85714	54.2027	42.8255	82.1461	121.467	205.581	54.2027	37	4.96e-05
55	MA	Three	One	0.428571	5.65914	7.74295	17.4286	27.1142	45.8571	5.65914	43	0.000451
56	MA	Three	Seven	7.85714	89	148.202	206.571	264.941	313.714	89	37	1.4e-11
57	MA	Three	Three	1.42857	18.4	45.9287	64.9438	83.959	95.461	18.4	41	6.6e-11
58	Naive	One	One	1	17.25	86.4758	175	263.524	394.25	16	46	0.000121
59	Naive	One	Seven	9	79.75	238.99	571.5	904.01	1395.25	74.5	40	0.000796
60	Naive	One	Three	4	34.5	154.073	322	489.927	728.5	32	44	0.00019
