# Supplementary material for: Short-Range Forecasting of COVID-19 During Early Onset at County, Health District, and State Geographic Levels Using Seven Methods: Comparative Forecasting Study
Source: J Med Internet Res. 2021 Mar 23;23(3):e24925. doi: 10.2196/24925 (PMC7990039; doi:10.2196/24925)
Supplement: Multimedia Appendix 7 [file jmir_v23i3e24925_app7.xlsx]

## Sheet: County level MdAPE Outcomes
	Forecast.Method	Lookback.Length	Forecast.Length	Lower.Whisker.Agg.MdAE	Lower.Quartile.Agg.MdAE	Lower.Notch.Agg.MdAE	Median.Agg.MdAE	Upper.Notch.Agg.MdAE	Upper.Quartile.Agg.MdAE	Upper.Whisker.Agg.MdAE	Observations	P Value
1	AR	All	One	0.0192	0.0776836	0.095501	0.102367	0.109234	0.125947	0.0776472	124	0
2	AR	All	Seven	0.1	0.227455	0.282806	0.303413	0.32402	0.37252	0.22736	124	8.61e-225
3	AR	All	Three	0.0709	0.136085	0.160705	0.170047	0.179389	0.201764	0.136015	124	0
4	AR	One	One	0	0.0637214	0.0825295	0.0893964	0.0962633	0.111425	0.0630692	124	0
5	AR	One	Seven	0.0482	0.23766	0.278385	0.299651	0.320917	0.386428	0.236687	124	1.54e-210
6	AR	One	Three	0	0.122944	0.153756	0.166471	0.179185	0.211697	0.122196	124	0
7	AR	Seven	One	0	0.0577829	0.0731327	0.0815789	0.0900251	0.116735	0.0574354	124	0
8	AR	Seven	Seven	0	0.158687	0.214826	0.237966	0.261107	0.318454	0.158687	119	5e-160
9	AR	Seven	Three	0	0.0943348	0.11916	0.132691	0.146222	0.189315	0.0943348	123	3.85e-283
10	AR	Three	One	0	0.0755336	0.0927916	0.100387	0.107982	0.128248	0.0749221	124	0
11	AR	Three	Seven	0	0.201994	0.270562	0.291893	0.313225	0.351727	0.201994	123	2.47e-207
12	AR	Three	Three	0.0381	0.123214	0.155211	0.166249	0.177286	0.200015	0.122608	124	0
13	ARIMA	All	One	0	0.0646825	0.0940229	0.105069	0.116114	0.142844	0.0646825	125	0
14	ARIMA	All	Seven	0	0.255093	0.314735	0.361481	0.408226	0.582214	0.254774	124	5.4e-48
15	ARIMA	All	Three	0	0.130736	0.178512	0.198281	0.218049	0.270622	0.130736	125	3.4e-192
16	ARIMA	Seven	One	0	0.06642	0.10888	0.135916	0.162952	0.24924	0.0661602	124	8.83e-75
17	ARIMA	Seven	Seven	0	0.252593	0.391188	0.510818	0.630448	1.07855	0.252593	119	6.05e-08
18	ARIMA	Seven	Three	0	0.139152	0.18643	0.229174	0.271919	0.43919	0.139152	123	8.7e-48
19	ARIMA	Three	One	0	0.0616319	0.094371	0.105025	0.115679	0.137023	0.0616319	125	0
20	ARIMA	Three	Seven	0	0.248712	0.271843	0.393302	0.514761	1.10127	0.248712	123	1.93e-08
21	ARIMA	Three	Three	0	0.105005	0.175507	0.203853	0.2322	0.305588	0.105005	125	2.82e-97
22	ARMA	All	One	0.0283	0.0843453	0.0996034	0.105467	0.111331	0.12584	0.0843453	125	0
23	ARMA	All	Seven	0.0159	0.227271	0.267021	0.286913	0.306805	0.363714	0.224118	124	4.44e-236
24	ARMA	All	Three	0.0697	0.132635	0.157595	0.168004	0.178414	0.206294	0.132635	125	0
25	ARMA	Seven	One	0	0.0597041	0.0857195	0.0948247	0.10393	0.123505	0.0596605	124	0
26	ARMA	Seven	Seven	0	0.162907	0.22415	0.250177	0.276204	0.342602	0.162907	119	4.72e-131
27	ARMA	Seven	Three	0	0.0980956	0.132757	0.146318	0.15988	0.193287	0.0980956	123	4.345593e-310
28	ARMA	Three	One	0	0.0662572	0.0882619	0.0952276	0.102193	0.115548	0.0662572	125	0
29	ARMA	Three	Seven	0.0169	0.224287	0.282194	0.302903	0.323613	0.369653	0.224287	123	1.65e-222
30	ARMA	Three	Three	0	0.113332	0.155353	0.168065	0.180776	0.203282	0.113332	125	0
31	Growth_Rate	One	One	0.0185	0.074249	0.0933258	0.0998317	0.106338	0.120166	0.0740722	126	0
32	Growth_Rate	One	Seven	0.0833	0.277935	0.332207	0.354908	0.377609	0.437283	0.277935	123	3.9e-192
33	Growth_Rate	One	Three	0.0392	0.132218	0.163049	0.173527	0.184005	0.205423	0.131605	124	0
34	Holt_Winters	All	One	0.0185	0.0849604	0.102411	0.108839	0.115267	0.130448	0.0849604	125	0
35	Holt_Winters	All	Seven	0.0941	0.246577	0.295086	0.310457	0.325829	0.353655	0.245866	124	0
36	Holt_Winters	All	Three	0.0553	0.134446	0.168533	0.180091	0.191648	0.216231	0.134446	125	0
37	Holt_Winters	One	One	0	0.0865536	0.121456	0.131182	0.140908	0.155374	0.0865536	125	0
38	Holt_Winters	One	Seven	0.0139	0.254696	0.327239	0.35082	0.3744	0.420393	0.254453	124	2.84e-178
39	Holt_Winters	One	Three	0	0.146154	0.196995	0.211629	0.226264	0.249709	0.146154	125	0
40	Holt_Winters	Seven	One	0	0.0627785	0.0810176	0.0880519	0.0950863	0.112209	0.062723	124	0
41	Holt_Winters	Seven	Seven	0	0.183327	0.261623	0.288594	0.315566	0.369544	0.183327	119	8.02e-131
42	Holt_Winters	Seven	Three	0	0.10835	0.140686	0.153326	0.165967	0.19708	0.10835	123	0
43	Holt_Winters	Three	One	0.0208	0.0860492	0.1015	0.10874	0.11598	0.137282	0.0860492	125	0
44	Holt_Winters	Three	Seven	0	0.204365	0.27441	0.297886	0.321361	0.369149	0.204365	123	2.65e-173
45	Holt_Winters	Three	Three	0	0.122854	0.160648	0.173847	0.187047	0.216252	0.122854	125	0
46	MA	All	One	2.22e-16	0.0605227	0.0756551	0.0829424	0.0902297	0.112089	0.0605227	125	0
47	MA	All	Seven	0.111	0.155719	0.177523	0.187098	0.196674	0.222931	0.155719	123	0
48	MA	All	Three	0.0123	0.0774896	0.0878269	0.0940338	0.100241	0.121411	0.0774896	125	0
49	MA	One	One	0.0531	0.0982143	0.11962	0.126784	0.133948	0.148908	0.0982143	125	0
50	MA	One	Seven	0.0549	0.258155	0.298192	0.31824	0.338287	0.398874	0.258155	123	1.79e-240
51	MA	One	Three	0.00325	0.137782	0.174161	0.186905	0.199649	0.22796	0.137782	125	0
52	MA	Seven	One	2.22e-16	0.0499199	0.0685077	0.0767677	0.0850278	0.108035	0.0498788	124	0
53	MA	Seven	Seven	2.22e-16	0.13793	0.18726	0.207318	0.227377	0.27642	0.13793	119	4.84e-193
54	MA	Seven	Three	2.22e-16	0.0731374	0.0974652	0.107943	0.118421	0.146685	0.0731374	123	0
55	MA	Three	One	2.22e-16	0.0532336	0.0662102	0.0721698	0.0781295	0.0954053	0.0532336	125	0
56	MA	Three	Seven	0.104	0.144992	0.167258	0.178127	0.188997	0.221287	0.144992	123	0
57	MA	Three	Three	0.0483	0.0717279	0.0813547	0.0865102	0.0916657	0.108209	0.0717279	125	0
58	Naive	One	One	0	0.0597058	0.0841568	0.0909764	0.097796	0.107962	0.0597058	125	0
59	Naive	One	Seven	0	0.232483	0.30925	0.331941	0.354632	0.391269	0.231633	124	1.27e-190
60	Naive	One	Three	0	0.118857	0.167701	0.180316	0.19293	0.20812	0.118857	125	0
