# Supplementary material for: Short-Range Forecasting of COVID-19 During Early Onset at County, Health District, and State Geographic Levels Using Seven Methods: Comparative Forecasting Study
Source: J Med Internet Res. 2021 Mar 23;23(3):e24925. doi: 10.2196/24925 (PMC7990039; doi:10.2196/24925)
Supplement: Multimedia Appendix 8 [file jmir_v23i3e24925_app8.xlsx]

## Sheet: Health District MdAPE Outcomes
	Forecast.Method	Lookback.Length	Forecast.Length	Lower.Whisker.Agg.MdAPE	Lower.Quartile.Agg.MdAPE	Lower.Notch.Agg.MdAPE	Median.Agg.MdAPE	Upper.Notch.Agg.MdAPE	Upper.Quartile.Agg.MdAPE	Upper.Whisker.Agg.MdAPE	Observations	P Value
1	AR	All	One	0.0688743	0.0949713	0.0988701	0.103584	0.108298	0.112621	0.0949713	35	0
2	AR	All	Seven	0.217732	0.285514	0.316234	0.343568	0.370901	0.38786	0.285514	35	1.54e-133
3	AR	All	Three	0.123892	0.155441	0.169492	0.180373	0.191254	0.196184	0.155441	35	0
4	AR	One	One	0.0797651	0.105258	0.106715	0.111958	0.117201	0.12489	0.105258	35	0
5	AR	One	Seven	0.289568	0.360805	0.370967	0.386057	0.401147	0.417307	0.360805	35	0
6	AR	One	Three	0.151226	0.196942	0.204969	0.213211	0.221452	0.227802	0.196942	35	0
7	AR	Seven	One	0.0393026	0.0699254	0.0763103	0.0847678	0.0932253	0.101593	0.0699254	35	0
8	AR	Seven	Seven	0.103928	0.19843	0.209636	0.239858	0.270079	0.31159	0.19843	35	8.94e-96
9	AR	Seven	Three	0.0653278	0.110046	0.122512	0.136044	0.149576	0.160714	0.110046	35	3.16e-290
10	AR	Three	One	0.0597792	0.0909604	0.0977713	0.105605	0.11344	0.120294	0.0909604	35	0
11	AR	Three	Seven	0.190936	0.257224	0.282181	0.30636	0.330539	0.347759	0.257224	35	3.84e-165
12	AR	Three	Three	0.105046	0.149699	0.152748	0.165986	0.179223	0.199264	0.149699	35	0
13	ARIMA	All	One	0.0808321	0.105111	0.111836	0.123355	0.134874	0.148241	0.105111	35	0
14	ARIMA	All	Seven	0.287269	0.397049	0.461821	0.598392	0.734962	0.908417	0.397049	35	1.82e-05
15	ARIMA	All	Three	0.155846	0.193743	0.203359	0.241773	0.280187	0.337579	0.193743	35	1.29e-60
16	ARIMA	Seven	One	0.0528731	0.100066	0.0266685	0.140252	0.253835	0.525361	0.100066	35	0.00067
17	ARIMA	Seven	Seven	0.340179	0.661479	0.361575	0.862907	1.36424	2.53864	0.661479	35	0.676
18	ARIMA	Seven	Three	0.130192	0.199361	0.171534	0.318246	0.464957	0.748702	0.199361	35	8.68e-06
19	ARIMA	Three	One	0.0815466	0.113026	0.125856	0.14235	0.158845	0.174786	0.113026	35	1.2e-205
20	ARIMA	Three	Seven	0.315078	1.76984	2.54356	6.47866	10.4138	16.5043	1.76984	35	3.19e-07
21	ARIMA	Three	Three	0.166884	0.30774	0.348421	0.424543	0.500664	0.592766	0.30774	35	4.07e-19
22	ARMA	All	One	0.0638893	0.101497	0.105008	0.113196	0.121383	0.132153	0.101497	35	0
23	ARMA	All	Seven	0.233091	0.276422	0.30814	0.340191	0.372242	0.396432	0.276422	35	4.66e-98
24	ARMA	All	Three	0.123005	0.162239	0.169697	0.185052	0.200406	0.219732	0.162239	35	9.99e-299
25	ARMA	Seven	One	0.0424876	0.0763837	0.0906565	0.100846	0.111035	0.114536	0.0763837	35	0
26	ARMA	Seven	Seven	0.130175	0.21144	0.24896	0.280654	0.312348	0.330113	0.21144	35	1.11e-94
27	ARMA	Seven	Three	0.078204	0.133596	0.143215	0.155359	0.167503	0.179068	0.133596	35	0
28	ARMA	Three	One	0.0689711	0.0920574	0.101735	0.10932	0.116905	0.120459	0.0920574	35	0
29	ARMA	Three	Seven	0.248419	0.308345	0.317617	0.341951	0.366284	0.399459	0.308345	35	3.31e-167
30	ARMA	Three	Three	0.133843	0.167541	0.177159	0.191034	0.20491	0.219497	0.167541	35	0
31	Growth_Rate	One	One	0.0654729	0.0925128	0.0994189	0.105427	0.111435	0.114356	0.0925128	33	0
32	Growth_Rate	One	Seven	0.261576	0.341366	0.360905	0.383922	0.406939	0.42505	0.341366	33	5.27e-187
33	Growth_Rate	One	Three	0.136886	0.188776	0.194852	0.205363	0.215873	0.22699	0.188776	33	0
34	Holt_Winters	All	One	0.0845029	0.106529	0.109169	0.115285	0.1214	0.12943	0.106529	35	0
35	Holt_Winters	All	Seven	0.204212	0.297348	0.308439	0.330609	0.352779	0.380359	0.297348	35	2.66e-199
36	Holt_Winters	All	Three	0.149132	0.177859	0.18479	0.191771	0.198752	0.203997	0.177859	35	0
37	Holt_Winters	One	One	0.110201	0.151087	0.149466	0.158313	0.167159	0.184211	0.151087	35	0
38	Holt_Winters	One	Seven	0.325135	0.399587	0.41557	0.432905	0.450239	0.464494	0.399587	35	1.400614e-316
39	Holt_Winters	One	Three	0.183473	0.24024	0.247481	0.259027	0.270573	0.283472	0.24024	35	0
40	Holt_Winters	Seven	One	0.0774394	0.0960998	0.102269	0.108359	0.114449	0.118902	0.0960998	35	0
41	Holt_Winters	Seven	Seven	0.233048	0.321153	0.326483	0.351143	0.375804	0.41349	0.321153	35	1.99e-163
42	Holt_Winters	Seven	Three	0.134357	0.174671	0.185314	0.196467	0.207621	0.216433	0.174671	35	0
43	Holt_Winters	Three	One	0.068634	0.101912	0.115375	0.124411	0.133447	0.135746	0.101912	35	0
44	Holt_Winters	Three	Seven	0.183284	0.249914	0.268078	0.293649	0.319219	0.345658	0.249914	35	4.9e-146
45	Holt_Winters	Three	Three	0.111962	0.153514	0.174552	0.190113	0.205674	0.21178	0.153514	35	2.55e-297
46	MA	All	One	0.0509932	0.0705579	0.078899	0.0851761	0.0914532	0.0940616	0.0705579	35	0
47	MA	All	Seven	0.123357	0.170448	0.176042	0.188832	0.201621	0.218337	0.170448	35	0
48	MA	All	Three	0.063649	0.0878436	0.0888035	0.0948666	0.10093	0.110546	0.0878436	35	0
49	MA	One	One	0.10925	0.139565	0.145318	0.151028	0.156738	0.160946	0.139565	35	0
50	MA	One	Seven	0.315577	0.37895	0.387146	0.399387	0.411629	0.424785	0.37895	35	0
51	MA	One	Three	0.178373	0.21657	0.221047	0.229926	0.238804	0.249815	0.21657	35	0
52	MA	Seven	One	0.0387835	0.0688623	0.0799809	0.0881119	0.0962429	0.0993076	0.0688623	35	0
53	MA	Seven	Seven	0.115366	0.190084	0.245611	0.277006	0.3084	0.307636	0.190084	35	6.88e-96
54	MA	Seven	Three	0.0604154	0.100344	0.121473	0.137436	0.153399	0.160115	0.100344	35	6.52e-212
55	MA	Three	One	0.0366881	0.0578336	0.0645599	0.0715789	0.078598	0.0841155	0.0578336	35	0
56	MA	Three	Seven	0.120284	0.164282	0.176009	0.188307	0.200604	0.210329	0.164282	35	0
57	MA	Three	Three	0.0552009	0.0815656	0.0863845	0.0918851	0.0973857	0.102162	0.0815656	35	0
58	Naive	One	One	0.0740073	0.10387	0.109412	0.115604	0.121796	0.127055	0.10387	35	0
59	Naive	One	Seven	0.289703	0.368317	0.38859	0.404699	0.420809	0.428638	0.368317	35	0
60	Naive	One	Three	0.146427	0.201767	0.203714	0.214548	0.225382	0.242334	0.201767	35	0
