# Supplementary material for: Short-Range Forecasting of COVID-19 During Early Onset at County, Health District, and State Geographic Levels Using Seven Methods: Comparative Forecasting Study
Source: J Med Internet Res. 2021 Mar 23;23(3):e24925. doi: 10.2196/24925 (PMC7990039; doi:10.2196/24925)
Supplement: Multimedia Appendix 9 [file jmir_v23i3e24925_app9.xlsx]

## Sheet: State MdAPE Values
	Forecast.Method	Lookback.Length	Forecast.Length	Lower.Whisker.Agg.MdAPE	Lower.Quartile.Agg.MdAPE	Lower.Notch.Agg.MdAPE	Median.Agg.MdAPE	Upper.Notch.Agg.MdAPE	Upper.Quartile.Agg.MdAPE	Upper.Whisker.Agg.MdAPE	Observations	P Value
1	AR	All	One	0.00035907	0.0174244	0.020583	0.0419355	0.063288	0.108081	0.0174244	45	2.62e-26
2	AR	All	Seven	0.0190424	0.104219	0.06353	0.164442	0.265354	0.503076	0.104219	39	1.08e-06
3	AR	All	Three	0.00453965	0.0343859	0.0299828	0.0692088	0.108435	0.197185	0.0343859	43	3.04e-15
4	AR	One	One	0.0183174	0.0764765	0.104991	0.131147	0.157302	0.184296	0.0745344	44	5.97e-77
5	AR	One	Seven	0.2203	0.343748	0.422485	0.489682	0.55688	0.599622	0.34348	38	1.96e-22
6	AR	One	Three	0.104733	0.162868	0.220537	0.266533	0.312529	0.344463	0.158386	42	2.73e-45
7	AR	Seven	One	0.000109087	0.0201891	0.0238812	0.040476	0.0570709	0.0857808	0.0201891	39	7.7e-43
8	AR	Seven	Seven	0.00781582	0.10685	0.193789	0.267927	0.342066	0.376403	0.10685	33	1.81e-18
9	AR	Seven	Three	0.00117952	0.0408796	0.0615382	0.0959033	0.130268	0.17318	0.0408796	37	1.13e-31
10	AR	Three	One	0.000973483	0.0200951	0.0254052	0.046883	0.0683608	0.109234	0.0200951	43	4.94e-31
11	AR	Three	Seven	0.0250255	0.119862	0.167849	0.244084	0.320319	0.413354	0.119862	37	1.31e-16
12	AR	Three	Three	0.00347718	0.0447089	0.0459487	0.088247	0.130545	0.216127	0.0447089	41	1.43e-18
13	ARIMA	All	One	0.00407455	0.012711	0.0289074	0.0584028	0.0878982	0.133598	0.0126446	44	5.91e-22
14	ARIMA	All	Seven	0.0190601	0.109717	0.139426	0.262275	0.385124	0.584981	0.105819	38	3.76e-07
15	ARIMA	All	Three	0.00446824	0.0335057	0.0358104	0.0921422	0.148474	0.263367	0.0329956	42	1.41e-10
16	ARIMA	Seven	One	0.000372568	0.0286768	0.0491494	0.0649588	0.0807682	0.091164	0.0286768	39	1.5e-91
17	ARIMA	Seven	Seven	0.0101366	0.0989576	0.178484	0.296296	0.414108	0.5273	0.0989576	33	2.73e-08
18	ARIMA	Seven	Three	0.000372568	0.0531081	0.0641086	0.119599	0.17509	0.266738	0.0531081	37	1.04e-15
19	ARIMA	Three	One	0.000203882	0.0414423	0.0543656	0.0861209	0.117876	0.173236	0.0414423	43	1.84e-32
20	ARIMA	Three	Seven	0.020598	0.166526	0.0904279	0.416244	0.74206	1.42087	0.166526	37	0.102
21	ARIMA	Three	Three	0.00066867	0.0775434	0.0628358	0.140232	0.217629	0.391202	0.0775434	41	1.34e-09
22	ARMA	All	One	0.0035305	0.0176762	0.0265282	0.0623534	0.0981786	0.156957	0.0174473	44	8.46e-16
23	ARMA	All	Seven	0.0249178	0.120955	0.105237	0.223042	0.340847	0.571101	0.120466	38	8.25e-07
24	ARMA	All	Three	0.0035305	0.0410964	0.0306413	0.105422	0.180203	0.342764	0.0410194	42	9.41e-07
25	ARMA	Seven	One	0.00384551	0.0295688	0.0442384	0.062609	0.0809797	0.102179	0.0295688	39	1.25e-64
26	ARMA	Seven	Seven	0.0215032	0.157592	0.201909	0.295971	0.390034	0.499584	0.157592	33	1.78e-12
27	ARMA	Seven	Three	0.00913102	0.0606644	0.0871065	0.13518	0.183254	0.24574	0.0606644	37	4.14e-24
28	ARMA	Three	One	0.00569171	0.0393855	0.0493135	0.0739201	0.0985267	0.14151	0.0393855	43	1.22e-44
29	ARMA	Three	Seven	0.125502	0.270051	0.343636	0.409496	0.475355	0.523598	0.270051	37	4.19e-25
30	ARMA	Three	Three	0.0240722	0.0908029	0.151252	0.195302	0.239351	0.269319	0.0908029	41	3.2e-40
31	Growth_Rate	One	One	0	0.0141601	0.0174439	0.0463911	0.0753383	0.134868	0.0138985	46	1.62e-15
32	Growth_Rate	One	Seven	0.0861869	0.175302	0.220419	0.281226	0.342033	0.400046	0.175109	40	2.15e-27
33	Growth_Rate	One	Three	0.0652504	0.139541	0.191788	0.240399	0.28901	0.339116	0.13738	44	1.63e-38
34	Holt_Winters	All	One	0.000443195	0.0212654	0.031823	0.0592758	0.0867286	0.137822	0.0212654	45	3.24e-26
35	Holt_Winters	All	Seven	0.0140932	0.0768127	0.112291	0.222672	0.333053	0.513097	0.0768127	39	1.03e-07
36	Holt_Winters	All	Three	0.00366	0.0382072	0.0400282	0.101692	0.163356	0.29413	0.0382072	43	4.81e-10
37	Holt_Winters	One	One	0.0501938	0.117095	0.165823	0.201763	0.237703	0.269685	0.117095	45	5.26e-61
38	Holt_Winters	One	Seven	0.249202	0.387453	0.46696	0.532138	0.597317	0.645074	0.387453	39	4.42e-22
39	Holt_Winters	One	Three	0.135012	0.227651	0.295779	0.340842	0.385906	0.414676	0.227651	43	3.97e-51
40	Holt_Winters	Seven	One	0.0013811	0.0665785	0.0916415	0.117653	0.143664	0.169389	0.0665785	39	1.96e-69
41	Holt_Winters	Seven	Seven	0.0139545	0.333985	0.399604	0.461554	0.523503	0.559221	0.333985	33	5.66e-27
42	Holt_Winters	Seven	Three	0.0113522	0.144546	0.196854	0.242196	0.287538	0.319105	0.144546	37	3.52e-44
43	Holt_Winters	Three	One	0.000504219	0.0239878	0.0210197	0.0554886	0.0899574	0.167043	0.0239878	43	3.9e-14
44	Holt_Winters	Three	Seven	0.0229506	0.115791	0.133509	0.217949	0.302389	0.440873	0.115791	37	1.22e-12
45	Holt_Winters	Three	Three	0.00188324	0.0454386	0.0458454	0.094951	0.144057	0.244444	0.0454386	41	5.63e-15
46	MA	All	One	0.000334455	0.00930852	0.0187068	0.0332264	0.047746	0.069569	0.00930852	43	8.27e-42
47	MA	All	Seven	0.00818484	0.0266895	0.0800611	0.130216	0.180372	0.21978	0.0266895	37	2.81e-21
48	MA	All	Three	0.00366386	0.0100463	0.0191662	0.0380952	0.0570242	0.0867582	0.0100463	41	2.55e-29
49	MA	One	One	0.0428571	0.119765	0.148316	0.167973	0.18763	0.198877	0.11881	42	8.44e-170
50	MA	One	Seven	0.253024	0.374265	0.467079	0.519879	0.572679	0.577538	0.374265	37	3.07e-33
51	MA	One	Three	0.135961	0.213649	0.279409	0.312743	0.346077	0.348739	0.213649	41	2.84e-89
52	MA	Seven	One	0.000324781	0.0120877	0.0136056	0.0392157	0.0648258	0.113312	0.0120877	39	3.32e-15
53	MA	Seven	Seven	0.0125384	0.0553152	0.214691	0.33282	0.450949	0.484809	0.0553152	33	1.23e-08
54	MA	Seven	Three	0.00058327	0.013902	0.00485797	0.0685128	0.132168	0.258964	0.013902	37	0.00152
55	MA	Three	One	0.00120188	0.00771132	0.00943749	0.0174334	0.0254293	0.0408966	0.00771132	43	4.79e-52
56	MA	Three	Seven	0.00996845	0.0712385	0.147237	0.201242	0.255247	0.279151	0.0712385	37	7.41e-28
57	MA	Three	Three	0.00446744	0.0174334	0.0280503	0.0472926	0.0665348	0.0954147	0.0174334	41	1.09e-39
58	Naive	One	One	0.0175474	0.0781653	0.105035	0.133576	0.162117	0.1958	0.0774844	46	4.12e-66
59	Naive	One	Seven	0.219283	0.343338	0.430534	0.496946	0.563358	0.607881	0.343166	40	1.12e-22
60	Naive	One	Three	0.104004	0.170427	0.226992	0.271471	0.315949	0.351484	0.165853	44	1.04e-48
