# Supplementary material for: Short-Range Forecasting of COVID-19 During Early Onset at County, Health District, and State Geographic Levels Using Seven Methods: Comparative Forecasting Study
Source: J Med Internet Res. 2021 Mar 23;23(3):e24925. doi: 10.2196/24925 (PMC7990039; doi:10.2196/24925)
Supplement: Multimedia Appendix 10 [file jmir_v23i3e24925_app10.zip]

Archive with 1 entries (1 files):
- Multi Media Appendix 10 - rev20210221.html
